# Supplementary material for: Exposure to hycanthone alters chromatin structure around specific gene functions and specific repeats in Schistosoma mansoni
Source: Front Genet. 2014 Jul 16;5:207. doi: 10.3389/fgene.2014.00207 (PMC4099960; doi:10.3389/fgene.2014.00207)
Supplement: Supplementary file 3 [file DataSheet2.XLSX]

## Sheet: Feuil1
Supplementary Table 2
List of repetitive elements where histone marks profiles were different between hycanthone resistant and control worms. Scafolds and positions refers to the genome assembly v5.2 of Schistosoma mansoni.
Element ID	Comparison	Histone mark	Fold change (log2)	P-value	Est. copy number	localisation
R=1886	HycR < Control	H3K4me3	4.22	3.2e-02	22	dispersed
smr_947		H3K9ac	0.48	9.6e-04	352	dispersed
Sm_SR1-E2			0.42	2.7e-02	82	dispersed
R=9			0.38	7.6e-02	1001	dispersed
Sm_Saci3			0.36	9.3e-02	96	dispersed
R=869	HycR > Control	H3K27me3	-0.55	8.4e-03	39	Chr.2:3960k-4050k, SC_0013: 2695k-2724k
Smr_7429			-0.5	2.2e-02	14	dispersed
Smr_2067			-0.5	7.8e-02	22	Chr.5:3010k-3060k
R=323			-0.5	5.6e-02	32	Chr.3:22040k-22075k, SC_0703: whole, covering Smp_183020, SC_1309: whole, covering smp_186130
Smr_2801			-0.5	8.0e-02	10	Chr.5: 1261k-1277k
R=564			-0.48	2.7e-02	40	SC_0163:0-3k, entire contig SC_0397
R=592			-0.48	2.7e-02	14	Intermingled on SC_0147:20k-170k, Intermingled on SC_0163:526k-554k
Smr_4594			-0.43	3.5e-04	12	dispersed
R=1295			-0.47	3.3e-04	93	dispersed
Smr_4345			-0.45	4.1e-04	54	Chr_2.unplaced.SC_0332:17k-22k, 43k-44.5k
